# Supplementary material for: Poly(dithiophosphate)s, a New Class of Phosphorus- and Sulfur-Containing Functional Polymers by a Catalyst-Free Facile Reaction between Diols and Phosphorus Pentasulfide
Source: Int J Mol Sci. 2022 Dec 15;23(24):15963. doi: 10.3390/ijms232415963 (PMC9787700; doi:10.3390/ijms232415963)
Supplement: Supplementary file 1 [file ijms-23-15963-s001.zip]

Archive with 1 entries (1 files):
- ijms-2074402-supplementary.pdf
